# Supplementary material for: Human stem cells harboring a suicide gene improve the safety and standardisation of neural transplants in Parkinsonian rats
Source: Nat Commun. 2021 May 27;12:3275. doi: 10.1038/s41467-021-23125-9 (PMC8160354; doi:10.1038/s41467-021-23125-9)
Supplement: Supplementary file 3 — Source Data [file 41467_2021_23125_MOESM3_ESM.xlsx]

## Sheet: Fig. 1C
	%KI67/DAPI
	D0	D12	D16	D19	D25
Replicate 1	97.21	68.86	52.3	10.32	3.93
Replicate 2	99.51	65.69	51.97	10.14	2.93
Replicate 3	99.56	58.17	46.18	12.25	3.7
Replicate 4					2.08
Average	98.76	64.24	50.15	10.9033	3.16

## Sheet: Fig. 1D
	%KI67/DAPI
	PSC -GCV	PSC +GCV	VM -GCV	VM +GCV
Replicate 1	97.21	5e-06	25.71	8.84
Replicate 2	99.51	0.005	14.93	6.93
Replicate 3	99.57	0.001	17.65	8.02
Replicate 4	98.25	0	28.22	8.321
Replicate 5			22.56
Replicate 6			30.83
Average	98.7633	0.00200167	27.6467	8.5275

## Sheet: Fig. 1E,F
		S-phase				Total cell cycle (hrs)			S-phase (% Tc) - figure 1F
	exp1	exp2	exp3		exp1	exp2	exp3		exp1	exp2	exp3
PSCs	9.23	8.8	9.05		16.83	15.7	15.44		54.8425	56.051	58.614
VM	15	15.2	14.7		35.1	35.9	33.2		42.735	42.3398	44.2771

## Sheet: Fig. 1H
	%KI67/DAPI
	VM - GCV 5days	VM +GCV 5 days	VM -GCV 10 days	VM +GCV 10 days
Replicate 1	32.1	8.84	13.25	0.75
Replicate 2	20.3	6.93	15.9	0.65
Replicate 3	19.65	8.02	13.14	0.07
Replicate 4	19.3	8.7	11.7	0.08
Replicate 5	35.8		12.4
Replicate 6	37.3
Average	27.4083	8.1225	13.278	0.3875

## Sheet: Fig. 1I
	Viability (%DAPI)
	VM - GCV 5days	VM +GCV 5 days	VM -GCV 10 days	VM +GCV 10 days
Replicate 1	100	52.27	100	25.45
Replicate 2	95	53.07	92	24.6
Replicate 3	100	47.23	81	28.49
Average	98.3333	50.8567	91	26.18

## Sheet: Fig. 2G
	Graft volume
	5w	10w	20w	24w
Replicate 1	0.2835	0.6337	3.33	3.2441
Replicate 2	0.7206	1.1416	3.09	4.5853
Replicate 3	0.3406	1.132	3.612	4.135
Replicate 4	0.107	0.977	2.7174	4.0999
Replicate 5	0.31	0.8991	2.8741	4.0183
Replicate 6		1.768	3.92	3.9746
Replicate 7		0.854		2.512
Replicate 8		1.0766		2.663
Average	0.35234	1.06025	3.25725	3.65402
	Ki67/mm3
	5w	10w	24w
Replicate 1	13853	5731	491
Replicate 2	8051	5995	424
Replicate 3	5915	4189	582
Replicate 4	12232	5819	491
Replicate 5		4630
Replicate 6		3865
Average	10012.8	5038.17	497

## Sheet: Fig. 2H
	Total TH
	5w	10w	24w
Replicate 1	3762	3392	4164
Replicate 2	4625	3919	6780
Replicate 3	2281	3813	7340
Replicate 4	5422	7816	4944
Replicate 5	6081		6752
Replicate 6	6740		6156
Replicate 7			4172
Replicate 8			2324
Replicate 9			6314
Replicate 10			5268
Replicate 11			5622
Average	4818.5	4735	5439.64

## Sheet: Fig. 2I
	TH+ cells/mm3
	5w	10w	24w
Replicate 1	12912	2621	1273
Replicate 2	13582	4011	1630
Replicate 3	17505	4289	1704
Replicate 4	12434	4421	1371
Replicate 5	18012		1500
Replicate 6			1384
Replicate 7			1704
Replicate 8			1383
Average	14889	3835.5	1493.62

## Sheet: Fig. 3B
	Amphetamine Rotations/min
	Lesion		+GCV		+Cells		+Cells+GCV
	Pre-Tx	24w	Pre-Tx	24w	Pre-Tx	24w	Pre-Tx	24w
Replicate 1	957	1090.38	606	301.25	897.125	880.75	896.75	299
Replicate 2	738	695.25	485	509.5	768	36.5	768.25	127.4
Replicate 3	533	632.875	342	382.25	689.375	27.5	673.38	361.5
Replicate 4	529	288.5	784	616.75	542.25	-170.75	543.63	326.8
Replicate 5	390	411.5	564	1407	511.625	434.5	511	731.8
Replicate 6	386	946.5	554	471.25	422.375	257.3	423.63	-198.8
Replicate 7	298	321.5	472	222	380	309	375.56	341.8
Replicate 8			319	581.5	298.375	251.75	301.13	307.9
Average	547.286	626.643	515.75	561.438	563.641	253.319	561.666	287.175
Amphetamine Rotations/min
	Lesion		+GCV		+Cells		+Cells+GCV
	Pre-Tx	24w	Pre-Tx	24w	Pre-Tx	24w	Pre-Tx	24w
Replicate 1	15.95	18.1667	10.5	8.71667	16.2167	8.28333	16.9458	3.98333
Replicate 2	12.3	13.3833	5.33333	9.66667	12.8	0.608333	13.8042	2.43333
Replicate 3	11.8833	13.55	15.0167	6.36667	10	0.466667	12.5	6
Replicate 4	11.8167	11.8833	9.4	10.9833	9.33333	-2.85	10.21	6.45
Replicate 5	7.5	9.85	8.83333	14.65	7.71667	5.71667	9.51667	7.23333
Replicate 6	7.43333	8.78333	7.86667	8.96667	7.05	5	7.0605	-3.33333
Replicate 7	7.96667	7.36667	11.3667	10	6.33333	5.15	6.25933	3.01667
Replicate 8					14.3333	5	8.01883	4.11667
Average	10.6929	11.8548	9.75952	9.90714	10.4729	3.42188	10.5394	3.7375

## Sheet: Fig. 3E,F,G,L,M,P
Figure 3E				Figure 3F				Figure 3G				Figure 3L				Figure 3M				Figure 3P
	Graft volume				Total HNA				HNA/mm3				Total TH				TH/mm3				TH fibre density
	+Cells	+Cells +GCV			+Cells	+Cells +GCV			+Cells	+Cells +GCV			+Cells	+Cells +GCV			+Cells	+Cells +GCV			+Cells	+Cells +GCV
Replicate 1	3.87	2.7		Replicate 1	608787	237384		Replicate 1	186098	77636		Replicate 1	8322	4672		Replicate 1	1272.88	2223.85		Replicate 1	0.2533	0.3003
Replicate 2	4.16	3.75		Replicate 2	517927	400163		Replicate 2	146297	110086		Replicate 2	7280	7780		Replicate 2	1629.81	2112.79		Replicate 2	0.4739	0.4628
Replicate 3	4.37	1.89		Replicate 3	395214	251960		Replicate 3	203388	151952		Replicate 3	7440	5977		Replicate 3	1703.67	1661.51		Replicate 3	0.6748	0.6319
Replicate 4	3.39	2.25		Replicate 4	652253	338031		Replicate 4	191012	147116		Replicate 4	4944	5928		Replicate 4	1270.99	1803.99		Replicate 4	0.4981	0.3985
Replicate 5	4.03	2.85		Replicate 5	789721	446450		Replicate 5		162180		Replicate 5	6852	4596		Replicate 5	1504.38	1778.55		Replicate 5	0.4654	0.3317
Replicate 6	2.09	2.75		Replicate 6	756222	297440						Replicate 6	5746	4236		Replicate 6	1344.23	1907.07		Replicate 6		0.5594
Replicate 7	2.84	2.04		Replicate 7	431194	353731						Replicate 7	4782	6145		Replicate 7	1704.4	1854.82		Average	0.4731	0.447433
Replicate 8												Replicate 8	2824			Replicate 8	1482.57
Average	3.53571	2.60429		Average	593045	332166		Average	181699	129794		Average	6023.75	5619.14		Average	1489.12	1906.08

[truncated: 13 more sheets: Fig. 3N, Fig. 4A-F, Fig. 4M,N, Fig. 4O,P, Supplementary Fig. 1D, Supplementary Fig. 2A, Supplementary Fig. 3C,G,H, Supplementary Fig. 4C, Supplementary Fig. 5B,C,F, Supplementary Fig. 6b, Supplementary Fig. 6d, Supplementary Fig. 7C, Supplementary Fig. 8C]
